# Supplementary material for: Recommendations for the Design and Implementation of Virtual Reality for Acquired Brain Injury Rehabilitation: Systematic Review
Source: J Med Internet Res. 2021 Jul 30;23(7):e26344. doi: 10.2196/26344 (PMC8367177; doi:10.2196/26344)
Supplement: Multimedia Appendix 3 [file jmir_v23i7e26344_app3.xlsx]

## Sheet: AMSTAR-2
AMSTAR-2 for systematic reviews [87]
	1	2	3	4	5	6	7	8	9	10	11	12	13	14	15	16
Laver et al [10]	Y	Y	N	Y	Y	Y	Y	Y	Y	N	Y	Y	Y	Y	Y	Y
Rating criteria:
(1) PICO included
(2) Reporting of protocol and any deviations
(3) Explained selection of study designs
(4) Comprehensive literature search strategy
(5) Duplicate study selection
(6) Duplicate data extraction
(7) List and justification for excluded studies
(8) Adequate description of included studies
(9) Satisfactory technique for assessing the risk of bias (RoB)
(10) Reported on sources of funding for included studies
(11) Appropriate statistical combination of results in meta-analysis
(12) Assessment of impact of RoB
(13) RoB discussed
(14) Heterogeneity of results discussed
(15) Publication bias considered/discussed
(16) Declaration of interests/funding
Key: Y=Yes; N=No; U=unclear
This is a Multimedia Appendix to a full manuscript. For full copyright and citation information see http://dx.doi.org/10.2196/jmir.26344

## Sheet: JBI case reports
JBI critical appraisal of case reports [88]
	1	2	3	4	5	6	7	8
Gamito et al [102]	N	N	N	N	Y	Y	N	Y
Ma et al [103]	Y	N	Y	N	Y	Y	N	Y
Rating criteria:
(1) Demographics described
(2) History described in timeline
(3) Clinical condition described
(4) Diagnostic tests described
(5) Intervention clearly described
(6) Post-intervention clinical condition described
(7) Adverse events identified and described
(8) Take away lessons provided
Key: Y=Yes; N=No

## Sheet: JBI case series
JBI critical appraisal of case series [88]
	1	2	3	4	5	6	7	8	9	10
Cikajlo et al [101]	N	Y	U	N	N	N	N	Y	N	Y
Rating criteria:
(1) Clear criteria for inclusion
(2) Condition measured in a standard, reliable way for all participants
(3) Valid methods used for identification of the condition for all participants
(4) Consecutive inclusion of participants
(5) Complete inclusion of participants
(6) Clear reporting of the demographics of the participants
(7) Clear reporting of clinical information of the participants
(8) Outcomes or follow up results of cases clearly reported
(9) Clear reporting of the presenting site(s)/clinic(s) demographic information
(10) Appropriate statistical analysis
Key: Y=Yes; N=No; U=unclear

## Sheet: JBI qualitative
JBI critical appraisal of qualitative studies [89]
	1	2	3	4	5	6	7	8	9	10
Bryant et al [99]	U	Y	Y	Y	Y	U	U	Y	Y	Y
Rating criteria:
(1) Congruity between stated philosophical perspective and research methodology
(2) Congruity between research methodology and research question/objectives
(3) Congruity between methodology and data collection methods
(4) Congruity between research methodology and data representation/analysis
(5) Congruity between research methodology and results
(6) Statement locating the researcher culturally or theoretically
(7) Influence of researcher on research, and vice- versa, addressed
(8) Participants and their voices adequately represented
(9) Research is ethical
10) Conclusions flow from data analysis/interpretation
Key: Y=Yes; N=No; U=Unclear

## Sheet: JBI Text and opinion
JBI critical appraisal of text and opinion [90]
	1	2	3	4	5	6
Birckhead et al [66]	Y	Y	Y	Y	Y	Y
Glegg & Levac [39]	Y	Y	Y	Y	Y	Y
Kellmeyer [40]	Y	U	Y	Y	Y	Y
Proffitt & Lange [41]	Y	Y	Y	Y	Y	Y
Proffitt et al [67]	Y	Y	Y	Y	Y	Y
Rating criteria:
(1) Source of opinion clearly identified
(2) Source has standing in the field of expertise
(3) Interests of the relevant population is the central focus of the opinion
(4) The stated position is the result of an analytical process, and is there logic in the opinion expressed
(5) Reference to the extant literature
(6) Incongruence with the literature/sources logically defended
Key: Y=Yes; N=No; U=unclear

## Sheet: MMAT
Mixed methods apprasial tool (MMAT) scores for mixed methods studies [91]
	S1	S2	1.1	1.2	1.3	1.4	1.5	4.1	4.2	4.3	4.4	4.5	5.1	5.2	5.3	5.4	5.5
Lee et al [97]	Y	Y	Y	Y	Y	Y	Y	Y	Y	Y	U	Y	Y	Y	U	N	Y
Vaezipour et al [98]	Y	Y	U	Y	U	U	U	Y	Y	Y	U	Y	N	U	U	N	U
Rating criteria:
(S1) Clear research question(s)
(S2) Data addresses research question(s)
(1.1) Qualitative approach stated and appropriate
(1.2) Adequate qualitative data collection methods adequate
(1.3) Findings adequately derived from data
(1.4) Interpretation of results substantiated by data
(1.5) Coherence between qualitative data sources, collection, analysis and interpretation
(4.1) Sampling strategy relevant to address research question(s)
(4.2) Sample representative of target population
(4.3) Appropriate measurements
(4.4) Risk of nonresponse bias is low
(4.5) Appropriate statistical analysis
(5.1) Adequate rationale for mixed methods
(5.2) Different components of study effectively integrated
(5.3) Outputs of integration of qualitative and quantitative components adequately interpreted
(5.4) Divergences and inconsistencies between quantitative and qualitative results adequately addressed
(5.5) Different components of study adhere to quality criteria of each tradition of methods involved
Key: Y=Yes; N=No; U=unclear

## Sheet: PRISMA(ScR)
PRISMA extension for scoping reviews (PRISMA(ScR)) [92]
	1	2	3	4	5	6	7	8	9	10	11	12	13	14	15	16	17	18	19	20	21	22
Glegg & Levac [35]	Y	Y	Y	Y	N	Y	Y	Y	Y	Y	Y	N/A	Y	Y	Y	N/A	Y	Y	Y	Y	Y	N
Rating criteria:
(1) Identified as scoping review
(2) Structured summary
(3) Rationale
(4) Statement of questions/objectives being addressed
(5) Review protocol/registration
(6) Eligibility criteria specified
(7) Information sources and search dates
(8) Full electronic search strategy for at least 1 database
(9) Selection of sources of evidence
(10) Data charting process
(11) Data items
(12) Rationale for critical appraisal of individual sources of evidence (optional)
(13) Synthesis of results
(14) Selection of sources of evidence
(15) Characteristics of sources of evidence
(16) Critical appraisal of included sources of evidence
(17) Results of individual sources of evidence
(18) Synthesis of results
(19) Summary of evidence
(20) Limitations
(21) Conclusions
(22) Funding sources of included papers stated
Key: Y=Yes; N=No; N/A= Not applicable
